# Supplementary material for: Interactions Between the Gut Microbiome and Genetic and Clinical Risk Factors for Metabolic Dysfunction-Associated Steatotic Liver Disease (MASLD) in Patients with Type 2 Diabetes Mellitus from Different Geographical Regions of Argentina
Source: Life (Basel). 2026 Feb 6;16(2):283. doi: 10.3390/life16020283 (PMC12942294; doi:10.3390/life16020283)
Supplement: Supplementary file 1 [file life-16-00283-s001.zip]

Archive with 8 entries (8 files):
- Figure S1.jpeg
- Figure S2.pdf
- Figure S3.png
- Figure S4.jpg
- Figure S5.pptx
- Figure S6.pptx
- Figure S7.pptx
- Figure S8.pptx
